# Supplementary material for: Emission Enhancement and Intermittency in Polycrystalline Organolead Halide Perovskite Films
Source: Molecules. 2016 Aug 18;21(8):1081. doi: 10.3390/molecules21081081 (PMC6274434; doi:10.3390/molecules21081081)
Supplement: Supplementary file 1 [file molecules-21-01081-s001.zip]

Archive with 3 entries (2 files):
- molecules-138581-supplementary/
- molecules-138581-supplementary/molecules-138581-supplementary-english corrected no markup.pdf
- molecules-138581-supplementary/Supplementray Information - PL Intermittency.avi
